# Supplementary material for: Using science to sell apps: Evaluation of mental health app store quality claims
Source: NPJ Digit Med. 2019 Mar 22;2:18. doi: 10.1038/s41746-019-0093-1 (PMC6550255; doi:10.1038/s41746-019-0093-1)
Supplement: Supplementary file 2 — Coded app data [file 41746_2019_93_MOESM2_ESM.csv]

App ID	Android ID	Android Name	iOS ID	iOS Name	§2.i - Function (Self-assessment)	§2.ii - Function (Symptom or mood monitoring)	§2.iii - Function (Information or psychoeducation)	§2.iv - Function (Therapy or treatment)	§2.v - Function (Peer or community support)	§3 - Positive claim	§3.a - Effectiveness claim	§3.a.i - Effectiveness (Detection or diagnosis)	§3.a.ii - Effectiveness (Improvement in symptoms or mood)	§3.a.iii - Effectiveness (Improvement in self-management)	§3.b - Acceptability	§4 - Supporting statements	§4.a - Support (Scientific language)	§4.a.ii - Support (App evaluation study)	§4.a.iii - Support (Literature citation)	§4.b - Support (Technical expertise)	§4.b.i - Support (Certification or accreditation)	§4.b.ii - Support (Prizes or awards)	§4.b.iii - Support (Developer credibility)	§4.b.iv - Support (Credible endorsements)	§4.c - Support (Lived experience)	§4.c.i - Support (Lived experience involvement)	§4.c.ii - Support (Developer lived experience)	§4.d- Support (Wisdom of the crowd)	§4.d.i - Support (Popularity statistics)	§4.d.ii - Support (User testimonial)	§4.d.iii - Support (Media endoresement)	§5 -Negative claim	§5.a - Medical disclaimer	§5.b - Legal disclaimer
1	air.com.vitaltones.schizophreniaG	Vital Tones Schizophrenia	-	-	0	0	0	1	0	0	0	0	0	0	0	1	1	0	0	0	0	0	0	0	0	0	0	0	0	0	0	0	0	0
2	bot.touchkin	Wysa - your happiness buddy	-	-	0	0	0	1	0	1	1	0	1	1	1	1	1	1	0	0	0	0	0	0	0	0	0	1	1	0	1	0	0	0
3	-	-	com.365positivity.MHealth	MHRG: Mental Health Recovery Guide - Best Self-Help Tips & Support For Patients With Depression, Schizophrenia Or Bi-Polar Disorder	0	0	1	0	0	1	1	0	1	1	1	1	1	0	0	0	0	0	0	0	0	0	0	1	1	0	0	0	0	0
4	com.andromo.dev355173.app410297	Schizophrenia healing	-	-	0	0	1	0	0	1	1	0	0	1	0	0	0	0	0	0	0	0	0	0	0	0	0	0	0	0	0	0	0	0
5	com.bearpty.talklife	TalkLife	talklife	TalkLife	0	0	0	0	1	1	0	0	0	0	1	1	0	0	0	0	0	0	0	0	1	0	1	1	1	0	0	0	0	0
6	-	-	com.blazingraptor.recovery	Recovery International	0	0	1	0	0	0	0	0	0	0	0	1	1	0	0	1	0	0	1	0	0	0	0	0	0	0	0	1	1	1
7	com.boydspeer.rectrec	RecTrek	-	-	0	1	0	0	0	1	1	0	1	1	1	0	0	0	0	0	0	0	0	0	0	0	0	0	0	0	0	1	1	1
8	com.calm.android	Calm - Meditate, Sleep, Relax	com.calm.calmapp	Calm	0	0	0	1	0	1	1	0	1	0	1	1	0	0	0	1	0	0	0	1	0	0	0	1	1	0	1	0	0	0
9	-	-	com.colson.shinyThingFinal	My Shiny Thing	0	0	0	1	0	1	1	0	0	1	0	1	1	0	0	0	0	0	0	0	0	0	0	0	0	0	0	0	0	0
10	com.consurgo.schizophreniatest	Schizophrenia Test	-	-	1	0	0	0	0	1	1	1	0	0	0	0	0	0	0	0	0	0	0	0	0	0	0	0	0	0	0	1	1	0
11	com.crescerance.Uncut	UnCut App	-	-	0	0	1	0	0	0	0	0	0	0	0	0	0	0	0	0	0	0	0	0	0	0	0	0	0	0	0	0	0	0
12	-	-	com.depressiontest.depression	Depression Test	1	0	0	0	0	1	1	1	0	0	0	1	1	0	0	0	0	0	0	0	0	0	0	0	0	0	0	0	0	0
13	com.disorder.schizophrenia	Schizophrenia Disorder	-	-	0	0	1	0	0	1	1	1	0	0	1	0	0	0	0	0	0	0	0	0	0	0	0	0	0	0	0	1	1	0
14	-	-	com.doctorondemand.doctorondemand	Doctor On Demand	0	0	0	1	0	1	0	0	0	0	1	1	0	0	0	1	0	0	0	0	0	0	0	0	0	0	0	0	0	0
15	com.excelatlife.depression	Depression CBT Self-Help Guide	-	-	0	0	1	1	0	1	1	0	0	1	0	1	1	0	0	0	0	0	0	0	0	0	0	0	0	0	0	0	0	0
16	com.excelatlife.panic	Stop Panic & Anxiety Self-Help	-	-	0	0	1	1	0	1	1	0	1	1	0	1	1	0	0	0	0	0	0	0	0	0	0	0	0	0	0	1	1	0
17	com.feartools.anxietytest	Anxiety Test	-	-	1	0	0	0	0	1	1	1	0	0	0	1	1	0	0	0	0	0	0	0	0	0	0	0	0	0	0	1	1	0
18	com.feartools.feartools	FearTools - Anxiety Aid	-	-	1	1	1	0	0	1	1	0	0	1	1	1	1	0	0	1	0	0	1	0	0	0	0	0	0	0	0	1	1	0
19	com.focusmedica.ud.schizophrenia	Schizophrenia	-	-	0	0	1	0	0	1	0	0	0	0	1	0	0	0	0	0	0	0	0	0	0	0	0	0	0	0	0	0	0	0
20	-	-	com.getsomeheadspace.headspace	Headspace: Meditation	0	0	0	1	0	1	1	0	1	0	0	0	0	0	0	0	0	0	0	0	0	0	0	0	0	0	0	0	0	0
21	com.hamzaus.schizophrenia	Schizophrenia	-	-	0	0	1	0	0	0	0	0	0	0	0	0	0	0	0	0	0	0	0	0	0	0	0	0	0	0	0	0	0	0
22	-	-	com.happify.Happify	Happify: for Stress & Worry	0	0	0	1	0	1	1	0	1	1	1	1	1	1	0	1	0	0	1	0	0	0	0	1	1	1	1	0	0	0
23	com.How.to.Understand.Schizophrenia	Understanding Schizophrenia	-	-	0	0	1	0	0	1	1	0	0	1	0	0	0	0	0	0	0	0	0	0	0	0	0	0	0	0	0	0	0	0
24	-	-	com.ilbsoft.irelax	Relax Melodies: Sleep Sounds, White Noise & Fan	0	0	0	1	0	0	0	0	0	0	0	1	1	0	0	0	0	0	0	0	0	0	0	1	1	0	1	0	0	0
25	com.jacksontempra.apps.whatsup	What's Up? - Mental Health App	-	-	0	1	0	1	1	1	1	0	1	0	1	1	1	0	0	0	0	0	0	0	0	0	0	0	0	0	0	0	0	0
26	com.la.apps.idranktheseawater	I drank the sea water	-	-	0	0	0	1	0	1	1	0	1	0	0	0	0	0	0	0	0	0	0	0	0	0	0	0	0	0	0	0	0	0
27	com.leafgreen.depression	Depression Quote Wallpapers	-	-	0	0	0	0	0	0	0	0	0	0	0	0	0	0	0	0	0	0	0	0	0	0	0	0	0	0	0	0	0	0
28	com.leoncvlt.nomore	No More! Quit your Addictions	-	-	0	1	0	0	0	1	1	0	1	0	1	0	0	0	0	0	0	0	0	0	0	0	0	0	0	0	0	0	0	0
29	com.microdoers.projecttoe	Project Toe - You're Not Alone	com.projecttoe.pt-ios	Project Toe - Depression & Anxiety Support Groups	0	0	0	0	1	1	0	0	0	0	1	1	0	0	0	1	0	0	0	0	1	0	1	1	1	1	0	1	1	0
30	-	-	com.mindyourmind.besafe	Be Safe	0	0	1	0	0	1	1	0	0	1	0	1	0	0	0	1	0	0	1	0	1	1	0	0	0	0	0	1	1	0
31	-	-	com.moodtools.alcoholtest	Alcohol Addiction Test	1	0	0	0	0	1	1	1	0	0	0	1	1	0	0	0	0	0	0	0	0	0	0	0	0	0	0	1	1	0
32	com.moodtools.moodtools	MoodTools - Depression Aid	-	-	1	1	0	1	0	1	1	0	1	0	0	1	1	0	0	1	0	0	1	0	0	0	0	0	0	0	0	1	1	0
33	com.moodtracking	World Best Mental Health App	-	-	0	1	0	0	1	1	0	0	0	0	1	0	0	0	0	0	0	0	0	0	0	0	0	0	0	0	0	0	0	0
34	-	-	com.mqdp.stressquotes	Anti-Stress Quotes! Stress Relief & Anxiety Relief Free App for Mental Health	0	0	1	0	0	1	1	0	0	1	0	1	0	0	0	0	0	0	0	0	0	0	0	1	0	1	0	1	0	1
35	-	-	com.ndarc.purerush	Pure Rush	0	0	1	0	0	1	0	0	0	0	1	1	1	0	0	1	0	0	1	0	1	1	0	0	0	0	0	0	0	0
36	com.nick.moodtriggers.anxietyanddepressionapp	Mood Triggers: Anxiety Sadness	-	-	0	1	0	0	0	1	1	0	1	1	1	1	0	0	0	1	0	0	0	1	0	0	0	0	0	0	0	0	0	0
37	-	-	com.orthohod.basic	OrthoHOD	0	0	0	0	0	0	0	0	0	0	0	0	0	0	0	0	0	0	0	0	0	0	0	0	0	0	0	0	0	0
38	com.pacificalabs.pacifica	Pacifica - Stress & Anxiety	com.pacificalabs.pacifica	Pacifica for Stress & Anxiety	0	1	0	1	0	1	1	0	1	0	1	1	1	0	0	1	0	0	1	0	0	0	0	1	1	1	1	0	0	0
39	-	-	com.pauline.survivingdepression	Surviving Depression	0	0	1	0	0	1	0	0	0	0	1	1	0	0	0	0	0	0	0	0	1	0	1	1	1	0	0	0	0	0
40	com.phonegap.chma	24.7 Crisis Support Peel	-	-	0	0	0	0	1	0	0	0	0	0	0	1	0	0	0	1	0	0	1	0	0	0	0	0	0	0	0	0	0	0
41	com.quotedepressionbilltom.quoteswallpaper	Depression Quotes	-	-	0	0	1	0	0	0	0	0	0	0	0	0	0	0	0	0	0	0	0	0	0	0	0	0	0	0	0	0	0	0
42	-	-	com.saagara.relaxlite	Relax Lite: Stress and Anxiety Relief	0	0	0	1	0	1	1	0	1	0	1	1	0	0	0	1	0	1	0	1	0	0	0	0	0	0	0	0	0	0
43	-	-	com.schizophreniatest.psychologytests	Schizophrenia Test - Psychological Quiz	1	0	0	0	0	1	1	1	0	0	0	1	1	0	0	0	0	0	0	0	0	0	0	0	0	0	0	1	1	1
44	com.selfcarecatalyst.healthstorylines.sardaa	Schizophrenia Storylines	com.healthstorylines.sardaa	Schizophrenia Health Storylines	0	1	0	0	0	1	1	0	0	1	0	1	0	0	0	1	0	0	1	0	0	0	0	0	0	0	0	1	1	0
45	com.sevencupsoftea.app	7 Cups - Anxiety & Stress Chat	com.SevenCupsOfTea.app	7 Cups - Online Therapy for Anxiety and Depression	0	0	0	1	1	1	1	0	1	0	1	1	1	0	0	1	0	1	1	0	0	0	0	1	1	1	1	0	0	0
46	com.spider.mycrew	My Crew	-	-	0	1	0	0	0	1	1	0	0	1	1	1	0	0	0	1	0	0	1	0	0	0	0	0	0	0	0	0	0	0
47	com.substanceusediary	Substance Use Diary	com.live.sud	Substance Use Diary	0	1	0	0	0	1	1	0	0	1	0	1	1	0	0	0	0	0	0	0	0	0	0	0	0	0	0	0	0	0
48	-	-	com.sumoing.ReColor	Recolor - Coloring Book	0	0	0	0	0	0	0	0	0	0	0	1	0	0	0	0	0	0	0	0	0	0	0	1	1	1	0	0	0	0
49	com.surfcityapps.relievedepression	Relieve Depression Hypnosis - Mood & Anxiety Help	com.surfcityapps.depression.pro	Relieve Depression PRO	0	0	0	1	0	1	1	0	1	0	1	1	1	0	0	1	0	0	1	0	0	0	0	1	0	1	0	1	1	0
50	com.surfcityapps.endanxiety	End Anxiety Hypnosis - Stress, Panic Attack Help	com.surfcityapps.endanxiety	Anxiety Relief Hypnosis	0	0	0	1	0	1	1	0	1	0	1	1	1	0	0	1	0	0	1	0	0	0	0	1	0	1	0	1	1	0
51	-	-	com.tashlik.SchizophreniaSymptoms	Schizophrenia Symptoms - Myths & Facts	0	0	1	0	0	1	1	0	0	1	1	1	1	0	0	0	0	0	0	0	0	0	0	0	0	0	0	0	0	0
52	com.thousandcodes.opioid	Opioid Overdose Prevention	-	-	0	0	1	0	0	1	0	0	0	0	1	0	0	0	0	0	0	0	0	0	0	0	0	0	0	0	0	0	0	0
53	com.thousandcodes.urlinked	You Are Linked to Resources	-	-	0	0	1	0	0	0	0	0	0	0	0	0	0	0	0	0	0	0	0	0	0	0	0	0	0	0	0	0	0	0
54	com.thunkable.android.alisardar01.SubstanceUse_App	Substance Use: New Solutions (Unreleased)	-	-	0	0	1	0	0	0	0	0	0	0	0	0	0	0	0	0	0	0	0	0	0	0	0	0	0	0	0	0	0	0
55	com.uhc.ubh.mobile.myLiveandworkwell	myLiveandworkwell	-	-	0	0	1	0	0	1	0	0	0	0	1	0	0	0	0	0	0	0	0	0	0	0	0	0	0	0	0	0	0	0
56	com.uwe.myoxygen	Self-help Anxiety Management	uk.ac.uwe.sam	Self-help for Anxiety Management	0	1	1	0	0	1	1	0	0	1	1	1	1	0	0	1	0	0	1	0	1	1	0	0	0	0	0	1	1	1
57	com.viha.boosterbuddy	Booster Buddy	-	-	0	1	0	0	0	1	1	0	0	1	0	0	0	0	0	0	0	0	0	0	0	0	0	0	0	0	0	0	0	0
58	-	-	com.welkinhealth.FaceItTogetherApp	Face It Together	0	0	0	0	1	1	1	0	1	0	1	0	0	0	0	0	0	0	0	0	0	0	0	0	0	0	0	0	0	0
59	-	-	com.xmeinc.healing3	Music Healing 3	0	0	0	1	0	1	1	0	1	0	0	1	1	0	0	0	0	0	0	0	1	0	1	0	0	0	0	0	0	0
60	-	-	de.apppeople.meqol	Me-QoL	0	1	0	0	0	1	1	0	0	1	0	1	1	0	0	1	0	0	1	0	0	0	0	0	0	0	0	0	0	0
61	de.moodpath.android	Moodpath App - Depression, Burnout & Anxiety Test	-	-	1	1	0	0	0	0	0	0	0	0	0	0	0	0	0	0	0	0	0	0	0	0	0	0	0	0	0	0	0	0
62	gwicks.com.mentalhealth	Distractions for Schizophrenia	-	-	0	0	1	0	0	1	1	0	1	0	1	1	0	0	0	0	0	0	0	0	1	1	1	0	0	0	0	0	0	0
63	md.pear.Thrive	Pear Thrive	-	-	0	0	0	1	0	1	1	0	1	1	0	1	1	0	0	0	0	0	0	0	0	0	0	0	0	0	0	1	0	1
64	md.reset.reSET	Pear reSET®	md.reset.reSET	Pear reSET	0	0	0	1	0	1	1	0	1	1	0	1	1	0	0	0	0	0	0	0	0	0	0	0	0	0	0	1	1	1
65	net.daylio	Daylio - Diary, Journal, Mood Tracker	-	-	0	1	0	0	0	1	1	0	0	1	1	0	0	0	0	0	0	0	0	0	0	0	0	0	0	0	0	0	0	0
66	nl.japps.android.depressiontest	Depression Test	-	-	1	0	0	0	0	1	1	1	0	0	0	1	1	0	1	0	0	0	0	0	0	0	0	0	0	0	0	1	1	1
67	-	-	org.chcsbc.mhuios	MHU: Mental Health and You	0	0	1	0	0	1	1	0	0	1	0	0	0	0	0	0	0	0	0	0	0	0	0	0	0	0	0	1	1	0
68	-	-	org.recoverywarriors.RiseUp	Rise Up + Recover: An Eating Disorder Monitoring and Management Tool for Anorexia, Bulimia, Binge Eating, and EDNOS	0	1	0	0	0	1	0	0	0	0	1	1	1	0	0	0	0	0	0	0	0	0	0	0	0	0	0	0	0	0
69	org.youareprevention.app	You Are Prevention	-	-	0	0	1	0	0	1	0	0	0	0	1	0	0	0	0	0	0	0	0	0	0	0	0	0	0	0	0	0	0	0
70	ru.topot.cleancounter	CleanTime Counter	-	-	0	1	0	0	0	1	0	0	0	0	1	0	0	0	0	0	0	0	0	0	0	0	0	0	0	0	0	0	0	0
71	-	-	ucsf.Prime	UCSF PRIME	0	0	0	1	1	0	0	0	0	0	0	1	1	0	0	1	0	0	1	0	1	1	0	0	0	0	0	0	0	0
72	-	-	uk.co.self-healapp	Self-Heal	0	0	1	0	0	1	1	0	0	1	0	1	0	0	0	1	0	0	1	0	1	1	0	0	0	0	0	0	0	0
73	uk.org.stem4.calmharm	Calm Harm - manages self harm	uk.org.stem4.stem4	Calm Harm - manages self harm	0	0	0	1	0	1	1	0	0	1	0	1	1	0	0	1	0	0	1	0	0	0	0	0	0	0	0	1	1	0
